# Supplementary material for: EF24, a Curcumin Analog, Reverses Interleukin-18-Induced miR-30a or miR-342-Dependent TRAF3IP2 Expression, RECK Suppression, and the Proinflammatory Phenotype of Human Aortic Smooth Muscle Cells
Source: Cells. 2024 Oct 10;13(20):1673. doi: 10.3390/cells13201673 (PMC11505909; doi:10.3390/cells13201673)
Supplement: Supplementary file 1 [file cells-13-01673-s001.zip]

Archive with 1 entries (1 files):
- cells-3163468-supplementary.pdf
